# Supplementary material for: Dissecting the effect of ileal faecal diversion on the intestine using single‐cell sequencing
Source: Clin Transl Med. 2023 Jul 3;13(7):e1321. doi: 10.1002/ctm2.1321 (PMC10318127; doi:10.1002/ctm2.1321)
Supplement: Supplementary file 6 — Supporting Information [file CTM2-13-e1321-s008.xlsx]

## Sheet: Table S1
Table S1 Clinical characteristics of the patients
Patient	Age	Gender	Weight/kg	Height/cm	Vital state	Causes of ileal fecal diversion	Diagnosis
1	64	male	49.8	156	live	rectal cancer	Adenocarcinoma
2	60	male	62.5	165	live	rectal cancer	Adenocarcinoma
3	46	male	80	174	live	rectal cancer	Adenocarcinoma
Patient	Stage	Location of ileal fecal diversion	Ileal fecal diversion procedure	Time for ileal fecal diversion /month	Preoperative chemotherapy	Postoperative chemotherapy	Crohn's disease and other complication
1	T3N0M0	terminal ileum	loop ileostomy	10	Oxaliplatin+ Capecitabine	Oxaliplatin+ Capecitabine	No
2	T4aN0M0	terminal ileum	loop ileostomy	5	Oxaliplatin+ Capecitabine	Oxaliplatin+ Capecitabine	No
3	T2N1M0	terminal ileum	loop ileostomy	9	Oxaliplatin+ Capecitabine	Oxaliplatin+ Capecitabine	No
