# Supplementary material for: Dissecting the effect of ileal faecal diversion on the intestine using single‐cell sequencing
Source: Clin Transl Med. 2023 Jul 3;13(7):e1321. doi: 10.1002/ctm2.1321 (PMC10318127; doi:10.1002/ctm2.1321)
Supplement: Supplementary file 7 — Supporting Information [file CTM2-13-e1321-s010.xlsx]

## Sheet: TableS2
Table S2 Quality filtering information
Patient	Sample	Estimated Number of Cells With Cellranger	Cell Numbers After Quality Filter	Median Genes Per Cell	Median UMI Counts Per Cell	Median MT Per Cell	Reads Mapped Confidently to Genome	Reads Mapped Confidently to Transcriptome
1	De1	4672	1427	1052	3256	5.73123	0.909	0.58
1	Fu1	4751	1802	1503.5	4708.5	6.9606	0.912	0.573
2	De2	6735	3661	1588	4180	4.90842	0.91	0.612
2	Fu2	7624	4541	1642	4437	7.69231	0.921	0.631
3	De3	12407	5996	1831	5166	7.42775	0.91	0.596
3	Fu3	8897	3818	1889.5	5257	9.53609	0.911	0.553
UMI（unique molecular identifiers）: quantifying the expression of mRNA MT(mitochondria): Percentage of mitochondrial gene expression

## Sheet: TableS3
Table S3 Clustering results of all cells
Cluster	Defunctioned1	Functional1	Defunctioned2	Functional2	Defunctioned3	Functional3	Cell type
0	94 (6.59%)	355 (19.7%)	381 (10.41%)	1166 (25.68%)	1099 (18.33%)	1078 (28.23%)	epithelial
1	109 (7.64%)	82 (4.55%)	1051 (28.71%)	613 (13.50%)	578 (9.64%)	303 (7.94%)	T
2	58 (4.06%)	70 (3.88%)	601 (16.42%)	757 (16.67%)	233 (3.89%)	364 (9.53%)	T
3	21 (1.47%)	129 (7.16%)	294 (8.03%)	62 (1.37%)	1082 (18.05%)	369 (9.66%)	stromal
4	324 (22.70%)	140 (7.77%)	163 (4.45%)	333 (7.33%)	396 (6.60%)	148 (3.88%)	epithelial
5	86 (6.03%)	407 (22.5%)	50 (1.37%)	123 (2.71%)	517 (8.62%)	110 (2.88%)	myeloid-mast
6	94 (6.59%)	89 (4.94%)	474 (12.95%)	381 (8.39%)	257 (4.29%)	112 (2.93%)	T
7	327 (22.92%)	62 (3.44%)	98 (2.68%)	189 (4.16%)	206 (3.44%)	80 (2.10%)	epithelial
8	25 (1.75%)	57 (3.16%)	48 (1.31%)	367 (8.08%)	156 (2.60%)	207 (5.42%)	epithelial
9	11 (0.77%)	42 (2.33%)	30 (0.82%)	49 (1.08%)	388 (6.47%)	297 (7.78%)	myeloid-mast
10	25 (1.75%)	39 (2.16%)	61 (1.67%)	76 (1.67%)	230 (3.84%)	182 (4.77%)	epithelial
11	35 (2.45%)	20 (1.11%)	45 (1.23%)	94 (2.07%)	214 (3.57%)	165 (4.32%)	epithelial
12	48 (3.36%)	61 (3.39%)	14 (0.38%)	13 (0.29%)	159 (2.65%)	225 (5.89%)	myeloid-mast
13	71 (4.98%)	59 (3.27%)	43 (1.17%)	53 (1.17%)	55 (0.92%)	39 (1.02%)	epithelial
14	26 (1.82%)	21 (1.17%)	67 (1.83%)	58 (1.28%)	80 (1.33%)	24 (0.63%)	epithelial
15	14 (0.98%)	20 (1.11%)	40 (1.09%)	47 (1.04%)	91 (1.52%)	41 (1.07%)	T
16	22 (1.54%)	90 (4.99%)	36 (0.98%)	27 (0.59%)	65 (1.08%)	7 (0.18%)	B
17	14 (0.98%)	7 (0.39%)	10 (0.27%)	8 (0.18%)	99 (1.65%)	21 (0.55%)	plasma
18	7 (0.49%)	20 (1.11%)	55 (1.50%)	10 (0.22%)	30 (0.50%)	14 (0.37%)	stromal
19	8 (0.56%)	6 (0.33%)	21 (0.57%)	56 (1.23%)	27 (0.45%)	11 (0.29%)	epithelial
20	5 (0.35%)	19 (1.05%)	28 (0.76%)	34 (0.75%)	11 (0.18%)	6 (0.16%)	epithelial
21	1 (0.07%)	1 (0.06%)	32 (0.87%)	16 (0.35%)	5 (0.08%)	4 (0.10%)	T
22	2 (0.14%)	4 (0.22%)	6 (0.16%)	7 (0.15%)	15 (0.25%)	6 (0.16%)	epithelial
23	0 0.00%)	2 (0.11%)	13 (0.36%)	2 (0.04%)	3 (0.05%)	5 (0.13%)	stromal

## Sheet: TableS4
Table S4 Markers of each subset of T, myeloid-mast, stromal and epithelial cells
Th17	CCR6,CCL20,IL17	Fibroblast	COL1A1,COL3A1, THY1,MMP2
CD8 T	CD8A,CD8B	Glial	S100B,SOX10
γδ T	TRDC,KLRC1	Smooth muscle	ACTG2,ACTA2,MYH11
γδ cytotoxic	TRDC,KLRC1,GZMA	Blood endothelial	PLVAP,VWF,PECAM1
MT-hi	MALAT1,BCL11B	Lymphatic	CCL21,LYVE1
Treg/TFH	Treg(CTLA4,FOXP3) TFH(CD40LG,CXCL13)
ILC3	KRT86,KIT,ID2,FCER1G	Goblet	MUC2.SPDEF， ZG16,CLCA1
Cycling T	STMN1,CKS1B	Goblet progenitor	MUC2,FOXA2, GPX2
REG1A/1B	REG1A,REG1B	Enteroendocrine	NEUROD1
		BEST4 enterocyte	BEST4,CA7,CA4,OTOP2
Mast	TPSAB1,CMA1, KIT,TPSB2,CPA3	Stem	LGR5,SMOC2, OLFM4,GPX2,ASCL2
Monocyte	S100A9,FCN1,VCAN	TA	MKI67,TOP2A,PCNA
Macrophage	C1QA,C1QC,CTSC,MS4A7	Enterocyte progenitor	FABP1,FABP2, OLFM4,GPX2
LYVE1 macrophage	LYVE1,C1QA, C1QC,CTSC,MS4A7	Enterocyte	FABP1,FABP2, SLC26A3,TMEM37
DC2	CD1C,CD1D, CLEC10A,CD86	Tuft	SOX4,POU2F3, GFI1B,TRPM5
DC1/pDC	DC1(XCR1,C1orf54,IDO1), pDC(PTCRA,GZMB,JCHAIN)	Paneth	DEFA5,DEFA6,LYZ

## Sheet: TableS5
Table S5 Clustering results of T cells
Cluster	Defunctioned1	Functional1	Defunctioned2	Functional2	Defunctioned3	Functional3
CD8	70 (25.36%)	78 (29.77%)	1025 (46.63%)	556 (30.65%)	420 (36.08%)	140 (16.99%)
γδ cytotoxic T	54 (19.57%)	59 (22.52%)	452 (20.56%)	599 (33.02%)	210 (18.04%)	273 (33.13%)
Th17	41 (14.86%)	47 (17.94%)	353 (16.06%)	289 (15.93%)	185 (15.89%)	68 (8.25%)
MT-hi	41 (14.86%)	17 (6.49%)	136 (6.19%)	97 (5.35%)	166 (14.26%)	189 (22.94%)
γδ T	2 (0.72%)	3 (1.15%)	96 (4.37%)	116 (6.39%)	21 (1.80%)	37 (4.49%)
Treg/TFH	43 (15.58%)	30 (11.45%)	30 (1.36%)	25 (1.38%)	89 (7.65%)	25 (3.03%)
ILC3	5 (1.81%)	16 (6.11%)	40 (1.82%)	31 (1.71%)	54 (4.64%)	66 (8.01%)
cycling T	12 (4.35%)	5 (1.91%)	40 (1.82%)	68 (3.75%)	9 (0.77%)	17 (2.06%)
REG1A/1B	8 (2.9%)	7 (2.67%)	26 (1.18%)	33 (1.82%)	10 (0.86%)	9 (1.09%)

## Sheet: TableS6
Table S6 Clustering results of myeloid-mast cells
Cluster	Defunctioned1	Functional1	Defunctioned2	Functional2	Defunctioned3	Functional3
monocyte	62 (42.76%)	343 (67.25%)	23 (24.47%)	27 (14.59%)	485 (45.58%)	102 (16.14%)
LYVE1 macrophage	11 (7.59%)	43 (8.43%)	25 (26.60%)	40 (21.62%)	380 (35.71%)	288 (45.57%)
mast	47 (32.41%)	61 (11.96%)	13 (13.83%)	15 (8.11%)	125 (11.75%)	204 (32.28%)
macrophage	7 (4.83%)	37 (7.25%)	21 (22.34%)	86 (46.49%)	14 (1.32%)	10 (1.58%)
DC2	14 (9.66%)	20 (3.92%)	8 (8.51%)	8 (4.32%)	53 (4.98%)	25 (3.96%)
DC1/pDC	4 (2.76%)	6 (1.18%)	4 (4.26%)	9 (4.86%)	7 (0.66%)	3 (0.47%)

## Sheet: TableS7
Table S7 Clustering results of stromal cells
Cluster	Defunctioned1	Functional1	Defunctioned2	Functional2	Defunctioned3	Functional3
fibroblast1	9 (32.14%)	48 (31.79%)	113 (31.22%)	25 (33.78%)	532 (47.71%)	178 (45.88%)
fibroblast2	11 (39.29%)	69 (45.7%)	154 (42.54%)	33 (44.59%)	382 (34.26%)	153 (39.43%)
glial	1 (3.57%)	13 (8.61%)	27 (7.46%)	4 (5.41%)	171 (15.34%)	38 (9.79%)
blood endothelial	4 (14.29%)	13 (8.61%)	35 (9.67%)	6 (8.11%)	9 (0.81%)	8 (2.06%)
lymphatic	3 (10.71%)	6 (3.97%)	20 (5.52%)	4 (5.41%)	18 (1.61%)	6 (1.55%)
muscle	0 (0%)	2 (1.32%)	13 (3.59%)	2 (2.7%)	3 (0.27%)	5 (1.29%)

## Sheet: TableS8
Table S8 Clustering results of epithelial cells
Cluster	Defunctioned1	Functional1	Defunctioned2	Functional2	Defunctioned3	Functional3
goblet 2	53 (5.63%)	234 (29.92%)	184 (19.15%)	713 (29.31%)	717 (28.81%)	773 (39.72%)
goblet 1	45 (4.78%)	146 (18.67%)	183 (19.04%)	370 (15.21%)	361 (14.5%)	259 (13.31%)
enterocyte2	171 (18.15%)	101 (12.92%)	86 (8.95%)	255 (10.48%)	354 (14.22%)	124 (6.37%)
goblet 3	27 (2.87%)	35 (4.48%)	53 (5.52%)	390 (16.03%)	204 (8.2%)	272 (13.98%)
tuft	25 (2.65%)	39 (4.99%)	58 (6.04%)	73 (3%)	223 (8.96%)	176 (9.04%)
stem	198 (21.02%)	28 (3.58%)	62 (6.45%)	65 (2.67%)	99 (3.98%)	28 (1.44%)
enterocyte1	201 (21.34%)	48 (6.14%)	37 (3.85%)	99 (4.07%)	29 (1.17%)	16 (0.82%)
TA	93 (9.87%)	64 (8.18%)	44 (4.58%)	69 (2.84%)	74 (2.97%)	46 (2.36%)
goblet progenitor	20 (2.12%)	7 (0.9%)	23 (2.39%)	54 (2.22%)	138 (5.54%)	105 (5.4%)
enterocyte progenitor	35 (3.72%)	19 (2.43%)	26 (2.71%)	81 (3.33%)	79 (3.17%)	37 (1.9%)
BEST4 enterocyte	29 (3.08%)	22 (2.81%)	61 (6.35%)	59 (2.42%)	78 (3.13%)	24 (1.23%)
CD3/MUC2	9 (0.96%)	6 (0.77%)	64 (6.66%)	84 (3.45%)	44 (1.77%)	32 (1.64%)
Paneth	22 (2.34%)	8 (1.02%)	32 (3.33%)	45 (1.85%)	55 (2.21%)	37 (1.90%)
enteroendocrine 1	8 (0.85%)	6 (0.77%)	21 (2.19%)	42 (1.73%)	22 (0.88%)	11 (0.57%)
enteroendocrine2	6 (0.64%)	19 (2.43%)	27 (2.81%)	34 (1.4%)	12 (0.48%)	6 (0.31%)
