# Supplementary material for: Dissecting the effect of ileal faecal diversion on the intestine using single‐cell sequencing
Source: Clin Transl Med. 2023 Jul 3;13(7):e1321. doi: 10.1002/ctm2.1321 (PMC10318127; doi:10.1002/ctm2.1321)
Supplement: Supplementary file 8 — Supporting Information [file CTM2-13-e1321-s009.xlsx]

## Sheet: Sheet1
Table S9 Primer sequence
Oligo Name	Sequence(5' to 3')	Oligo Name	Sequence(5' to 3')
TJP1-F	CCA GTC CCT TAC CTT TCG	TJP1-R	CTC CTC CAG TCT GAC ATT AGT T
OCLN-F	GCG GTG GTA ACT TTG AGA	OCLN-R	TAG GTG GAT ATT CCC TGA
CLDN4-F	CCT TCA TCG GCA GCA ACA	CLDN4-R	CAG CAG CGA GTC GTA CAC CTT
CLDN7-F	TCC CGC AGT GGC AGA TGA	CLDN7-R	AGG GCG AGC ACC GAG TCG TA
DEFA5-F	GGA CCA TCG CCA TCC TTG	DEFA5-R	TCT GGG TTG TAG CCT CAT C
LYZ-F	CCT CCT TTC TGT TAC GGT	LYZ-R	TCC AGT TTG CTA GGC TGA
ITLN1-F	GGG ATT TGT TCA GTT CAG G	ITLN1-R	GCA GTG GTG CTC AGT GTT
DEFA6-F	GAC TTT GCC GTC TCC TTT	DEFA6-R	GAC AGT GCA GGT CCC ATA
IL33-F	TTT GGA GGA TGA AAG TTA TG	IL33-R	TGT AGG ACT CAG GGT TAC
IL34-F	CCT GGC TGC GCT ATC TTG G	IL34-R	AGT GTT TCA TGT ACT GAA GTC GG
TIMP1-F	TTC TGG CAT CCT GTT GTT G	TIMP1-R	GCT GGT ATA AGG TGG TCT GG
MMP2-F	CAT TTG GCG GAC TGT GAC	MMP2-R	GGT GCT GGC TGA GTA GAT
S100A11-F	TGC TGG AAA GGA TGG TTA	S100A11-R	ATC ATG CGG TCA AGG ACA
S100A16-F	CGC GAG ATG CTC CAG AAA	S100A16-R	CCG CCT ATC AAG GTC CAG
GCG-F	ATT TCC CAG AAG AGG TCG	GCG-R	TGG CGG CAA GAT TAT CAA
NTS-F	TTT AGA TGG CTT TAG CTT	NTS-R	TAT GAC TTC TTC CTT TCC
PYY-F	GAC GCC TAC CCC ATC AAA CC	PYY-R	CCG TCT CTT TTC CCA TAC CGC
CCK-F	AGC TCC TTC TGG ACG AAT GTC	CCK-R	TGT AGT CCC GGT CAC TTA TCC
SST-F	CTG CTG TCT GAA CCC AAC C	SST-R	GCA GCT CAA GCC TCA TTT C
TPH1-F	TGC GGA CTT GGC TAT GAA	TPH1-R	GGG TTG GGT AGA GTT TGT
COL1A1-F	GAG GGC CAA GAC GAA GAC ATC	COL1A1-R	CAG ATC ACG TCA TCG CAC AAC
ACTA2-F	GTG TTG CCC CTG AAG AGC AT	ACTA2-R	GCT GGG ACA TTG AAA GTC TCA
GAPDH-F	GGA GCG AGA TCC CTC CAA AAT	GAPDH-R	GGC TGT TGT CAT ACT TCT CAT GG
