# Supplementary material for: Dissecting the effect of ileal faecal diversion on the intestine using single‐cell sequencing
Source: Clin Transl Med. 2023 Jul 3;13(7):e1321. doi: 10.1002/ctm2.1321 (PMC10318127; doi:10.1002/ctm2.1321)
Supplement: Supplementary file 9 — Supporting Information [file CTM2-13-e1321-s005.xlsx]

## Sheet: Table S4
Table S10 Crohn's disease (CD)-related genes
1505 CD-related genes from DisGeNETand Gene2Function	5805 CD-associated differential genes	446 CD-related genes mapped
NAT2	NAMPT	APOA1
AOC1	CLDN8	APOA4
ABO	SNTB2	DPEP1
ACACA	ZNF763	ACE2
ACAT1	GNG4	SLC10A2
ACO2	NUCKS1	SLC23A1
ACP1	FOXD1	PLB1
ACTA2	BLVRA	ACE
ACTB	GUCA2B	ALPI
ADA	TNPO1	CYP3A4
ADCY3	TRIM69	DNASE1
ADCY7	S100A8	SLC15A1
ADORA3	KPNB1	CYP2J2
PARP1	C2	GPT
ADRA1D	S100A9	ACO2
AGER	C10orf99	ABCG2
AGT	EGR1	SH3GL1
NR0B1	ABHD12	SUCLA2
AHR	RPA4	SELENBP1
AHSG	PSMB1	AK3
AIF1	RMND1	FH
AKT1	CCDC142	POLDIP2
ALB	CYR61	SLC9A3R1
ALDH1A1	ZNF281	GCHFR
ALOX5	CKAP4	DBP
ALPI	RAD54L2	CBR1
ALPP	COL18A1	NR1H4
AMT	COL1A1	CALM1
ANXA1	CFI	SOD1
ANXA2	ERGIC2	TPMT
AOX1	CBS	MLX
APAF1	ZNF91	CASP1
APC	DICER1	GALM
APEH	ARMCX6	IL18
XIAP	FOLH1B	LGALS3
APOA1	C1orf210	CHPT1
APOA4	WARS	REEP6
APOE	ADAMTS5	LCN2
FAS	SLC35F2	REG1B
FASLG	SLC23A3	ESRRA
ARF6	CXCL1	EPHX2
ARG1	CDC25B	TST
RHOA	TGIF2	GOT1
ARHGDIA	GBP1	NR5A2
ARR3	BMP8B	VDR
ARRB2	MAP3K5	ATF4
ARSA	TROVE2	GOLGB1
ATF3	CALM1	CLDN8
ATF4	FBXW2	MUC1
AXL	RCN1	MUC4
BCKDHA	BCS1L	RIPK3
CCND1	SOCS3	IRF6
BCL2	TTBK2	OCLN
BCL3	ZNF439	IL10RB
CFB	DNAJC1	LGALS9
BGLAP	SETD6	CXCL16
PRDM1	PCDH17	XBP1
CXCR5	IL1RN	SLC39A8
BMP7	RAB31	KLK1
BPI	STAT1	HSD11B2
BRAF	DUS4L	LGALS4
C3	IGFBP5	PPARA
C4A	TMPRSS3	ABO
C4B	MUC1	KRT8
MYRF	HLA-DPA1	VIL1
TMEM258	ODF3B	CDX2
CA2	DNAJC14	HNF4A
CACNA1E	ANKRD36	AKAP1
SLC25A20	DUOX2	PTPRF
CALCR	SCARNA2	ITPR3
CALM1	LGR5	ATF3
CALM2	ZNF438	DSP
CALM3	THY1	ASAP2
CAMP	RAB13	SLC22A23
CASP1	INHBA	PLA2R1
CASP3	TRAK1	CARD10
CASP8	STBD1	CXADR
CASP9	PLEKHG6	CDH1
CASR	TIMP1	FUT3
RUNX2	ACTN1	ST14
RUNX1	MMP1	RAVER2
RUNX3	BPHL	MARVELD2
CBR1	SLC25A43	EGLN3
KYAT1	DAGLB	MUC17
KRIT1	NLRC5	IL4R
CCND3	MXRA5	ARHGEF2
CD1C	WNT5A	PMM1
CD3D	MMP2	VIPR1
CD6	FPR1	DSG2
CD14	TCIRG1	FAT1
CD19	HBB	STAT6
MS4A1	UROD	IPMK
CD28	FOLH1	APC
CD80	PSMD1	NEU1
CD86	RPS6KA2	NFKBIL1
TNFSF8	TMEM116	DSC2
CD33	TRAFD1	LTBR
CD38	IER3	PER2
ENTPD1	IARS2	ALDH2
CD40	FCN1	INPP5D
CD40LG	CUBN	CCDC88B
CD44	GYG1	IRAK1
CD47	MYL6	SKAP2
CD69	FCGR3B	GRK5
CDC42	MYO19	PIK3CG
CDH1	TSHZ2	PTPRJ
CDH3	RAF1	CCND1
CDH11	XYLB	HDAC2
CDH13	TNFSF13B	SMAD5
CDKN1A	NOL12	GALNT2
CDKN1B	APPL1	UBE4A
CDKN2A	LCN2	ZNF148
CDKN2D	CBR3	TRIM33
CDX2	PSMB9	PAFAH1B1
CFTR	SLC28A2	MPRIP
CEACAM8	BTN3A1	DPP4
CHI3L1	LRG1	CYP4F2
CHUK	GPX8	CYP4F3
CLU	PDE4A	PROM1
CLN3	ZNFX1	GUCY2C
CCR1	FGR	FOXA1
CCR3	EEF1D	CDKN2A
CCR5	HINFP	CACNA2D1
CCR6	ABHD15	CTNNB1
CCR7	MTDH	TNFSF10
ACKR2	RPN2	TNFRSF11B
CNR1	ZADH2	SEMA6A
COL1A1	CRKL	FLNB
COL3A1	HOXA6	HSPA2
COL7A1	VCAN	DLG1
COL11A2	SNX20	FNDC3A
COMP	PAFAH2	SOAT1
MAP3K8	MAPKAPK2	MED13L
CREB1	EGFL6	HBB
ATF2	PIK3R3	JUN
CREM	TMEM184C	JUND
CRK	IKZF4	DUSP5
CRP	RAB14	SMAD7
CRX	ADA	ABCB1
MAPK14	FOSB	GABBR1
CSF1	CAP1	GCG
CSF1R	COMMD7	SST
CSF2	TRPS1	JAK2
CSF2RA	ZDHHC6	ATG16L2
CSF2RB	ATOH1	DMBT1
CST3	GPR160	PDLIM4
CCN2	PYY	LTB
CTLA4	BCAR3	CCR7
CTNNB1	MPPE1	HLA-DOB
CTSS	DRG2	CD27
CX3CR1	CHDH	ERN1
CXADR	SCAPER	FKBP11
CYLD	BST2	DGKD
CYP1A1	KDM5A	CD38
CYP2A6	COL17A1	ALDH5A1
CYP2D6	TMEM45A	CORO7
CYP2J2	ENTPD5	STAT5A
CYP3A4	BARX2	IL10RA
CYP19A1	PXMP2	MYO9B
CYP27B1	S100A12	CCND3
DAG1	CD55	TGFB1
DAP	TNFAIP6	JAK1
DCC	TERF1	RASSF1
ACE	FCGR1B	MAPK1
DECR1	C2orf68	DOCK11
DEFA1	PRKG2	ACTB
DEFA5	IFI27L2	TPM3
DEFA6	MRC2	RASGRP1
DEFB1	STRADB	ETS1
DEFB4A	THBS2	TRIM22
DHPS	TUBGCP4	CCR5
DLG1	NELL2	GATA3
DMBT1	FAM151A	NFATC2
DMD	ETV6	STK4
DNASE1	CXCL5	CASP8
DNMT1	TRIB2	IKZF1
DNMT3A	GBP4	CYLD
DNTT	TPH1	PIK3CD
DPEP1	LMLN	CCR9
DPP4	FARS2	CD160
DRD2	MPP6	TNFSF14
ATN1	ACOX2	CD3D
DSC2	LRRC57	IL18RAP
DSG1	PHKA2	PRDM1
DSG2	SNRNP48	RUNX3
DSP	MMP3	ZAP70
ECM1	SEPN1	STAT4
EEC1	GM2A	IKZF3
EFNB2	VWF	SOCS1
EGF	KRT14	RAC2
CELSR3	COG7	JAK3
MEGF8	CACNA2D4	FNBP1
EGFR	C9orf40	IL21R
EGR1	IFITM2	SFXN1
ELANE	COL6A3	CXCR4
ELAVL2	METAP1	TAGAP
ELAVL1	MRPL20	ICAM3
ELAVL3	ASPHD2	TNFSF8
ELF1	USP30	IFNG
EP300	INSM1	HSP90AA1
EPHB4	BASP1	CD69
EPHX1	STAU2	CD6
EPHX2	LAMA1	IL7R
ERBB2	SLC17A8	DHPS
ERBB4	COL1A2	TCTA
ERN1	RBMS1	CD47
ESR1	PHLPP2	TLE1
ESR2	LIAS	CALCOCO2
ETS1	SLC22A5	NDFIP1
EZH2	ADM	FAS
F2	NUCB2	CABIN1
F2R	DSCR3	GART
F5	TRPM6	STAT1
F9	HIF1A	TMEM50B
F13A1	STAT5A	ATP6V0A2
FAAH	PAQR5	IFNAR2
FABP5	WISP1	ZFP36L1
FAP	CBR4	DUSP22
FAT1	ERMP1	SLC43A3
FCGR1A	GPR171	SLC25A28
FCGR2A	PTP4A2	ENTPD1
FCGR3A	SMAD7	NLRP1
FCGR3B	BRD4	TERF1
FCN2	PIM2	ADA
FEN1	SRGN	TERF2IP
FGF2	ZNF253	STAT5B
FGF7	S100A4	CDC37
FGFR1	C1orf54	WNK1
FH	CRELD2	CFLAR
FHIT	SLC36A4	USP25
FKBP4	BGN	STAT3
FKBP5	PLEKHO2	RELA
FOXO3	CYP2U1	TAP2
FLNB	ZNF675	IRF1
FN1	NEUROD1	HLA-A
FOS	BTN3A3	HLA-B
FOSB	ZNF580	TAP1
FOSL2	EIF5B	HLA-F
FPR2	CXCL2	LEMD2
MTOR	HMGCS2	SF3B1
FRG1	TBL1X	YDJC
NR5A2	CARD6	BRD2
FUT2	ISG15	TNFRSF25
FUT3	ZBTB48	CSF2
GALNT2	OGFOD1	GZMB
GAPDH	FOXK2	CMC1
GART	CYP2J2	ACP1
GATA3	AK1	IL32
GBAP1	INPP5J	PSMB9
GCG	TPST2	PSMB10
GCHFR	PADI2	RIPK1
GCKR	UCK1	CLN3
KAT2A	PROSC	VPS4B
OPN1MW	RNF24	PI3
GDF1	CBX4	CCL20
GDNF	MTFMT	IER3
GEM	PHC2	LRG1
GH1	HOXD1	LITAF
GHR	ANKS4B	SOD2
GHSR	KCTD3	TNFAIP6
GLB1	MAP4K4	SAT1
GLI1	SLC38A2	PTGS2
GLP1R	FPGS	PADI4
GNA12	IFITM1	IL1RN
GNAO1	CTGF	FPR2
GNG11	GLTP	MMP9
GOLGB1	RPS28	TNFRSF10C
GOT2	MCL1	FCGR3B
GP2	MNDA	IL1B
GPR3	GRINA	TREM1
CXCR3	PROK2	PLAU
GPR18	CPNE2	SPP1
GPER1	ISOC1	CSF2RB
GPR35	LRRC69	ICAM1
GRK5	MYOM3	MDM2
GPT	VWA1	HIF1A
GPX1	NAAA	ZNF281
GRB2	HSDL1	FCGR1A
NR3C1	NEU4	SLC11A1
CXCL1	SPATS2	S100A9
GSN	AMOTL2	S100A8
GSTA1	PTPN3	S100A12
GSTM1	FAM26F	TLR4
GSTT1	HAPLN3	IRAK3
GUCY2C	GPBP1L1	LRRK2
GUSB	LATS2	SELL
GZMB	ANKRD13D	TLR2
HBB	ZCCHC14	CLEC12A
HDAC2	KCND3	LST1
HFE	TMEM170A	MCL1
HGF	GYS1	TNFRSF1B
HGFAC	DHFR	ADAM17
HIF1A	DLG4	IL17RA
HLA-A	NUDT14	ITGB2
HLA-B	ZNF148	PLEK
HLA-C	JAK3	UBE2D1
HLA-DPA1	GTF3C3	PRKAR1A
HLA-DPB1	APBA2	MAP3K8
HLA-DQA1	SH3KBP1	RIPK2
HLA-DQB1	EHD2	SLAMF8
HLA-DQB2	C1R	HAVCR2
HLA-DRA	TCF4	TNFSF13B
HLA-DRB1	LPCAT1	ITGAX
HLA-DRB3	C9orf24	CD86
HLA-DRB4	ABCB10	IGSF6
HLA-DRB5	HMGN3	CLEC4A
HLA-G	ZNF618	CXCL9
HMGB1	HINT3	IDO1
HMMR	NIPA1	S100B
HMOX1	COL3A1	HLA-DPA1
NR4A1	CA7	HLA-DPB1
FOXA1	SLC1A4	ADORA3
HNF4A	DARS2	P2RY14
HNRNPA1	PTGS2	PLA2G15
HNRNPD	PMM1	CD14
HP	RAB12	MARCO
HPGD	RGS1	IL10
HPN	IFITM3	NPL
HRAS	CUL3	CCR1
HSD11B2	CHPT1	AIF1
HSF2	SLC7A5	ITGAM
HSPA1A	PLEKHA1	FCGR2A
HSPA1B	SYMPK	NLRP3
HSPA2	SUMO4	GRB2
HSPA4	FOSL1	NCF4
HSPA6	SOS2	CHST15
HSP90AA1	ADD3	LY96
HTR7	ALDOC	AHR
TNC	LGALS1	SH2B3
IAPP	SCFD2	LAMP2
IBD2	JUNB	ANTXR2
ICAM1	BTBD6	IGF1
IRF8	SLC2A9	HSP90B1
IDH1	HTR1D	CXCL10
IFNA1	CCDC23	PMP22
IFNA4	HOMER3	TCN2
IFNA10	FER	IL6R
IFNA13	LYN	RAC1
IFNB1	MALL	CFB
IFNG	RALGAPA2	MGP
IFNGR1	ANKRD22	SLPI
IFNGR2	KLHDC2	C3
IGF1	ZBTB20	RSPO3
IGFBP3	SERPING1	PTGDS
IGFBP5	PECAM1	SFRP2
IGHM	RCAN1	IL15RA
IKBKB	HIF1AN	MMP2
IL1A	BACE2	CLEC11A
IL1B	CORO7	FGF7
IL1R1	MRRF	COL3A1
IL1RN	PDZD3	COL5A1
IL2	CTHRC1	COL1A1
IL2RA	F2RL2	ECM1
IL3	TRMT2B	FN1
IL3RA	SLC6A14	THY1
IL4	HSD3B1	CREB5
IL4R	AQP9	LOX
IL5	THOC6	TIMP3
IL6	THBS1	IL33
IL6R	BHLHE22	ANXA2
IL6ST	CNGA1	TIMP1
IL7	SERPINE1	ITGAV
IL7R	BEST4	PTHLH
CXCL8	EGR3	SERPINE1
IL9	G6PC	KCNN4
CXCR2	TWIST1	CDH13
IL10	RETSAT	CX3CL1
IL10RA	SGCD	IL1R1
IL10RB	SLC30A7	TCF4
IL11	FBXL6	VCAM1
IL12A	PXDN	SOCS3
IL12B	PPARGC1A	HDAC7
IL12RB2	NCK2	FGF2
IL13	PTPRS	OSMR
IL13RA2	IL1R2	IL3RA
IL15	CASP6	VWF
IL15RA	PAFAH1B2	PIK3R3
IL16	CXCL6	NOTCH4
TNFRSF9	VAV3	FZD4
IL17A	GABRA2	EPHB4
IL18	TTC19	RASIP1
IDO1	TMF1	ITGB1
ING1	NAT8B	CCL2
CXCL10	CHRDL2	PKIG
INPP5D	CYP7B1	GNG11
INSRR	E2F3	SHANK3
PDX1	EXOC4	RDX
IRAK1	DUSP4	THBD
IRF1	GRHL1	NFATC1
IRF4	ZNF57	ASAP1
IRF5	PAFAH1B1	PPARG
IRF6	NT5DC1	IL7
ISG20	ERN1	SHC1
ITGAE	PTAFR	MTX1
ITGAL	S100A11	CXCL1
ITGAM	C1orf122	HGF
ITGAV	CMTM6	TGFB2
ITGAX	ATP6V1E1	MSH2
ITGB1	DYSF	LYRM4
ITGB2	FSTL1	LRPPRC
ITGB3	NFKBIZ	EIF2A
ITPA	NUDT9	ITPA
JAK1	ZCCHC9	PSMD7
JAK2	HOMER1	FIBP
JAK3	CNNM4	GPX4
JUN	HTRA1	ANXA1
JUNB	TAP1	S100A4
JUND	PDE4B	PRDX6
KCNN1	ZFP36L1	PARK7
KCNN4	ROBO4	CD83
KCNQ2	SPAG4	CD44
KDR	CSF3R	PRKCB
KIR2DL2	FRMD1	GPR65
KIR2DL3	LCN15	IL18R1
KIR2DS1	PANK3	NFKBIZ
KIR3DL1	CYP2S1	CREM
KIR3DL2	LOXL2	TNFAIP3
KLK1	FST	FOS
KNG1	MCAM	FOSB
KPNA1	ZCCHC24	EGR1
KRT1	MSN	NR4A1
KRT8	SH2D2A	CPEB4
LAMB1	DUSP22	HPGD
LAMP1	PARVA	IL1RL1
LAMP2	KCNH6	KRIT1
RPSA	RDH5	CDH11
LBP	CBX5	LAMB1
LCN2	RGS5	CCL8
LCT	ANKMY1	APOE
LEP	SMARCD3	TNC
LGALS3	DRAM1	CCL11
LGALS3BP	GPS2	GEM
LGALS4	VCL	PHLDB2
LGALS9	CEP164	IGFBP5
FADS1	CFB	PRRT2
LORICRIN	ANGPT2	WBP4
LOX	COL5A3	G6PC3
LOXL2	SCARNA17	VIM
LPL	TMEM220	GNB4
LPP	ZNF41	MYLK
LRP6	TMEM56	ACTA2
LTA4H	SELPLG	MCAM
LTA	SLC43A3	SLCO3A1
LTB	MRPS21	TBC1D1
CYP4F3	IL1B	JUNB
LTBR	CLIC6	PTEN
LTF	NCALD
LYZ	EMP3
SMAD2	PIGH
SMAD3	PPID
SMAD4	SRPX2
SMAD5	MGP
SMAD7	CSNK1G1
MAS1	MYEOV2
MAT1A	EPHX2
MBL2	RBMS3
MCAM	PEX11A
MCL1	MRPL34
MDK	GBP5
MDM2	C1orf131
MEFV	DEGS2
MAP3K1	AMN
MGMT	RAB17
MGP	RAB22A
CD99	RAPGEF3
MICB	SATB2
MIF	GZMB
CXCL9	PML
MIP	S100A13
MLH1	LDLRAD3
MLN	PRLR
MMP1	MED19
MMP2	ABLIM3
MMP3	USP54
MMP7	CHRNB1
MMP9	IGSF6
MMP10	GATAD1
MNAT1	CHD3
MPO	PLAU
MPZ	ZNF275
MSH2	TESK2
MST1	AP3S1
MST1R	SACM1L
MT2A	SLC13A1
COX2	LBH
MTHFR	LUM
MTR	VIPR1
RNR1	ITPRIP
MTRR	LPCAT3
MTX1	ASAP1
MUC1	NUDT16
MUC2	TREM1
MUC3A	PDZD8
MUC4	NT5C
MUC5AC	CNOT8
MYC	TYMP
MYLK	PUS3
MYO9B	MOGAT3
CEACAM6	IGSF9
NCF4	APOL1
NEDD9	RPS10
NELL1	MOCS3
NEU1	FAM26E
NF1	CCDC88B
NFATC1	TAF4
NFATC2	HLA-B
NFE2L2	SLC17A4
NFIL3	GAN
NFKB1	RNF8
NFKBIA	SOAT2
NFKBIL1	GBP2
NGF	POU2F1
NHS	DUSP1
NM	DERA
NOS1	NSMCE1
NOS2	MAP7D2
NOS3	ABHD11
NOTCH1	EDN2
NPY	IDO1
NPC1	CRIP1
NPR1	RUNX1T1
NPR3	ABHD6
NSF	STOM
NT5E	AUH
NTF3	PHACTR2
ODC1	RIN3
TNFRSF11B	SULF2
OPRD1	PSMB2
ORM2	AREG
P2RX7	COL5A2
P4HB	DUOXA2
PAEP	PAPSS2
PAFAH1B1	APOL3
SERPINE1	PQBP1
PCNA	SHKBP1
PDCD1	MITF
PF4	SLC38A7
PGA5	DHRS7
ABCB1	AMT
SERPINA1	TRIM9
PI3	SH3D19
PIGR	GRAMD3
PIK3CA	ADAR
PIK3CB	IL17RB
PIK3CD	COL27A1
PIK3CG	ASGR2
PKM	PLEKHA4
PLA2G1B	PFN2
PLA2G2A	CADM1
PLA2G4A	CD63
PLAU	FERMT3
PLCL1	GRB7
PLCG2	PLS3
PLG	CRISPLD2
PLEK	NCOA7
PML	PHF21A
PMP22	LRRC20
PNN	COL4A1
POMC	PIGZ
PON1	ADAMTS2
PON3	FAM149B1
POU5F1	PDAP1
PPARA	RHOB
PPARG	FBN1
PPP1R1A	LAMA4
PRKAR1A	CFP
PRKCA	XRCC6BP1
PRKCB	MFSD9
PRKCQ	IGF1
MAPK1	PDGFRB
MAPK8	COX10
MAP2K1	CD248
PROC	NID1
PROX1	GJA1
PRTN3	EGLN1
PSEN2	MRAS
PSMA7	MIER3
PSMB6	KL
PSMB9	CDKN2AIPNL
PSMB10	CD74
PSMD7	C2CD4A
PTEN	RASAL2
PTGDS	SPTAN1
PTGER4	CTSK
PTGS2	SLC2A3
PTHLH	LRRC19
PTPN2	NFATC4
PTPN6	COL6A1
PTPRC	AEBP1
PTPRF	RGS16
PTPRJ	GIP
RAC1	ADAMTS6
RAC2	HAAO
MOK	CLEC4A
RAP1A	GPSM3
RARA	CHCHD4
PLAAT4	MAST4
RDX	ELTD1
REG1A	SPRED2
REG1B	NEDD8
REG1CP	CHI3L1
RELA	RGS3
RIT1	HIRIP3
RNASE2	SLC16A9
RNASE3	IL10RB
BRD2	ARL9
RNU1-4	TAX1BP1
ROCK1	CAPN13
RORC	NR4A3
RPGR	LAP3
RPS6KB1	TUBA1A
S100A1	INPP5D
S100A4	CMTM2
S100A8	STAT3
S100A9	PGM2L1
S100A12	CALD1
S100B	TPM4
SAA1	SOBP
VPS52	GNB4
SAT1	RPP14
ATXN2	RAPGEFL1
CLEC11A	ZNF451
CCL2	PRF1
CCL3L1	NDUFB11
CCL4	TAF5L
CCL5	KIRREL
CCL7	RNF213
CCL8	TOP1
CCL11	PLCL2
CCL19	PRICKLE2
CCL20	ZBTB4
CCL21	PQLC2
CCL25	FAM195B
CXCL6	SV2A
CXCL5	THNSL1
XCL1	UPRT
CX3CL1	HCP5
SDC1	FAM129A
CXCL12	ACTB
SELL	COX7A1
SFRP2	TSPAN7
SFTPD	RNF182
SGK1	UBE2Q1
SH3GL1	VHL
SHC1	FAM49A
SLC1A5	RFTN1
SLC6A4	PSMD13
SLC10A2	PTP4A3
SLC11A1	GMFG
SLC12A2	IL1R1
SLC15A1	PTGS1
SLCO2A1	CMBL
SLC22A1	ERBB2IP
SLC22A4	PPP1R10
SLC22A5	PLXNB1
SLPI	TPRG1L
SOAT1	GPR176
SOD1	FASN
SOD2	RELA
SPG7	HLX
SPN	TMEM68
SPP1	RWDD1
SRC	DTX3L
SST	DTWD1
ST14	VASN
STAT1	CLEC11A
STAT3	DCHS1
STAT4	WWTR1
STAT5A	STARD13
STAT5B	FMO1
STAT6	RIOK3
STK4	GCLC
STK11	MTX1
SUOX	SLC25A37
SYK	CDX2
SYT1	TCN1
TAC1	PIWIL2
TACR2	CYC1
ADAM17	SAMD9L
TACR1	TFAP2C
MAP3K7	DERL3
TAP1	SLC26A2
TAP2	SDHD
TCF4	PDE8A
HNF1A	ANO5
TCF7	UBA5
TCF7L2	PKLR
TCF21	MIER2
TCN2	PRAF2
TRA	LAMC1
TRB	YWHAB
TRBV20OR9-2	GJB1
TCTA	MT1H
TERF2	ST5
TFF1	MESDC1
TFF2	NR3C2
TFF3	GAL3ST1
TG	ZNF785
TGFB1	ECM1
TGFB2	NPY6R
TGFB3	SCML1
TGFBR2	DBN1
THBD	FLNC
THY1	SOD2
TIMP1	SAMHD1
TIMP3	RPN1
TKT	IGSF3
TLE1	STC1
TLR1	B4GALNT2
TLR2	ANKH
TLR3	PPP1CC
TLR4	NAT6
TLR5	C4BPB
CLDN5	MACF1
TNF	SH3PXD2B
TNFAIP3	AGTRAP
TNFAIP6	TRPM7
TNFRSF1A	GARS
TNFRSF1B	WIPF1
TP53	CMIP
TPM3	AGXT2
TPMT	HSD17B11
NR2C2	SAMD4B
HSP90B1	ZNF124
TRAF3	PTGDS
TRAF5	SRF
TRAF6	NUAK1
HSP90B2P	APOLD1
TRPC6	KPNA6
TWIST1	DNAJC19
TYK2	HEATR5B
TYMS	SIL1
UBE2I	VPS18
UBE2L3	DHX37
VCAM1	C1orf162
VDAC1	PCBP3
VDR	LMOD1
VEGFA	TALDO1
VIL1	SLC43A1
VIM	BCL6
VIP	UBE3C
VIPR1	HOXC4
BEST1	RIPK2
VTN	LILRA5
VWF	ODAM
WNT2B	NNT
XBP1	STEAP4
XBP1P1	POLR2A
XDH	ANGPTL2
XPNPEP1	G6PC3
XPO1	ZCCHC17
YWHAE	NUS1
YWHAZ	CHGA
ZAP70	BCL2A1
ZNF148	CYP4F12
CXCR4	SHPRH
ALDH5A1	FKBP11
AIMP2	ATMIN
ANC	GLUD2
FGF23	PDPN
GPR68	SVEP1
CDR3	SLFN12
SLC14A2	PIAS3
MADCAM1	FAM98A
TAM	CSTA
GATD3A	MTMR14
FZD4	TDO2
PLA2G6	LAIR2
PLA2G10	IL1RL1
ULK1	AZIN1
CUL1	CLDN1
GPR65	ZNF30
PIK3R3	L2HGDH
HAT1	DARS
CYP4F2	PPCDC
FCN3	PCBD1
USO1	NUDT1
PSMG1	HSD11B2
TP63	TMEM128
RNASET2	CRLS1
SOCS1	LPL
MARCO	CUX1
TNFRSF25	PRR15
RIPK1	ADAMTS1
TNFSF14	PRPH2
TNFSF10	NDFIP2
TNFSF9	TLR8
TNFRSF14	SNORD89
RIPK2	ZFP3
TNFRSF6B	DDX55
TNFRSF10C	CHP2
SUCLA2	NOS2
IL18RAP	PODN
IL18R1	EPB41L4B
CFLAR	HK1
PROM1	AGPAT4
KSR1	SELL
CDK5R1	C18orf8
ASAP2	MFGE8
NR1I2	SLC25A1
APLN	PAPPA
PER3	MCM8
PER2	TSPAN12
IER3	GPD1L
ARHGEF7	CREB5
EIF2B5	COTL1
MTMR3	MTMR4
HERC2	NLRC4
BSN	STX11
PHOX2B	PARP10
SKAP2	NCF2
P4HA2	ZNF700
SELENBP1	GDPD2
PGLYRP1	SLA
MAP3K14	CXCL10
SOCS3	ARMCX3
CCRL2	LCLAT1
PSTPIP1	MAOA
CLDN8	ABCC1
CLDN2	ARHGAP1
LATS1	ZNF488
NEURL1	FAM73A
FIBP	SLC10A2
IL1RL1	SERPINB8
OSMR	AP4M1
ARHGEF2	ASXL2
MAGI1	FMOD
DLG5	IGDCC4
IL32	CAMK2N1
MSC	TRNP1
GPR55	UCHL5
CD83	CXCL3
CD163	VAMP5
GLP2R	NUDCD3
VAMP3	PCGF5
UBE4A	EGR2
SLC9A3R1	CYP2B6
ADIPOQ	SLCO3A1
GRAP2	PKIG
FADS2	RPL24
ABCG2	TRAPPC5
NCR2	GPSM1
ARHGEF6	CDKN2B
ATG5	RNF115
LITAF	GART
TBPL1	IQSEC1
NPEPPS	NDUFA10
VPS4B	RASSF5
CCL4L2	TMEM184A
PRDX6	ZYG11B
TRAF4	TPST1
CLCA2	NGFRAP1
LPIN2	CBX6
SETD1A	PIGS
KEAP1	SLC7A11
ELMO1	PHACTR4
MAGI2	ZNF579
FCHSD2	FDX1
P2RY14	BATF2
SLC23A1	WDR60
TNFSF15	ATP8A1
NR1I3	TMEM158
NR1H4	EDNRB
RBX1	SND1
HDAC6	TMEM209
HDAC5	IL26
SH2B3	LITAF
SCAMP3	HTRA3
IL18BP	ELL2
MUC12	APOL2
UST	TRIM27
RAD50	CXCL11
RASGRP1	KIAA1804
LRPPRC	ABCB1
TRAP1	EIF4EBP2
OPTN	ABCG2
EBI3	STAT2
LPAR6	TBCD
RCL1	PARP14
TNK2	FBXL3
NME6	SLC5A12
TRIM13	ZDHHC23
DDX39A	QSOX1
CD96	LEPREL2
CALCOCO2	MYEOV
RABEPK	ACSL4
GLYAT	EDC3
IGSF6	SLC25A28
TRAIP	AMPD2
LANCL1	SSR4
TNIP1	SAP30L
TLR6	GGT5
TRIM22	TNS1
HMG20A	CCL24
NOD1	SHC1
MERTK	SLC39A5
CLEC10A	MRO
NXF1	RASEF
FBLN5	CLIP3
KAT5	BCAT1
UBD	HEBP1
AGR2	GDPD5
AHSA1	DDHD2
RGS14	XK
CD226	SIGMAR1
TNFSF13B	TUBB6
CORIN	MED14
CERS1	DHRS11
MASP2	TUBAL3
TRAF3IP2	FAM69A
CCR9	METTL1
CCL27	TOR1AIP2
HPSE	PTK6
EBNA1BP2	AKTIP
IL24	AGMAT
RIPK3	CABIN1
ADAM30	PTTG1IP
PRDM5	PRG2
CEP43	CASK
CD160	ACSL1
KIF3A	TLE4
CDC37	ROBO1
PKIG	UCP2
BAZ1A	FJX1
RASSF1	PTRF
WIF1	LY6E
IRAK3	TYSND1
AKAP13	UBR7
SP140	EMILIN1
ATXN2L	PRAM1
PARK7	ACBD5
ECD	GTF2I
CBX3	CHAD
MGLL	BEND7
NLRP1	FZD3
FNDC3A	KPTN
ZNF365	C4orf19
CARD8	SNRPB2
SBNO2	WASF2
KLRK1	SYDE1
MMRN1	CDKN2AIP
SEPHS1	GUF1
DKK1	CARS
KIF21B	TGM2
FNBP1	ZXDC
TTLL5	APPL2
TAB2	EBP
TBC1D9	RRAS2
MPRIP	MUC4
ACSBG1	RNF14
ADGRL2	EPHB1
CLEC16A	AP2B1
ICOSLG	SEPHS2
SLC9A8	TRABD
MED13L	PPP1R16A
CRB1	SHBG
SF3B3	APOM
SF3B1	MICALCL
CABIN1	CDX1
ZNF281	NOTCH2
SEC14L2	NR4A2
ATP6V0A2	UGT2A3
PADI4	RHOG
SMUG1	TBC1D19
LY96	TTL
PLA2G15	CNKSR3
IL17RA	GUCY1A2
PANX1	OCRL
PARM1	TARDBP
PART1	MLLT10
RNF19A	NFS1
PNKD	NEXN
OSBPL3	RTN2
POLDIP2	FOXQ1
NAT9	EIF2B3
PTPN22	LY96
RNU1-1	FPR2
ACAD8	ADAMTS9
CPAMD8	SEC61G
IL37	IKZF2
IL17C	CWF19L2
HPGDS	QRICH1
RABGEF1	SLC38A5
SGSM3	EOMES
SLCO3A1	LRP8
TRBV10-1	CCDC28A
TRBJ2-7	SPOCK1
CLEC2D	ZNF7
CD274	GDI1
USP25	GPR65
CARD10	ANXA6
UQCR10	SLC16A7
IL19	TSHZ1
MDFIC	FOXJ3
TBX21	WTAP
IBD3	CD47
CD209	OLFML2B
DUOX2	MYL4
DELEC1	SPARC
IBD4	MMEL1
IL21R	RPL39
IL22	COL2A1
CUZD1	CENPB
MBL3P	CTSZ
ASAP1	RUFY3
F11R	CHST11
CLEC4A	NOSIP
IMPG2	ESYT1
IBD5	OSGEP
IBD6	FAM20A
FOXP3	PRPF38A
ASCC1	ADCYAP1
AADAT	MFSD8
TUBD1	FER1L4
IGF2-AS	SEPHS1
NT5C3A	SDCBP
FKBP11	UGT3A1
TLR8	AKAP12
CRNKL1	ZNF19
CHST15	CIRH1A
RNF138	RILPL2
VTA1	SLC9A6
IL23A	DNM3
HDAC7	DHRS12
GDE1	ALCAM
TRIM33	MED15
RTRAF	FAF1
GHRL	SLC26A10
CD244	TFPI2
RTEL1	MAP3K6
ERAP1	MBD3
IL17D	ALDH5A1
UBASH3A	DUSP14
IL20RA	PFKFB3
TLR9	WBP2NL
TREM1	LHX6
TERF2IP	TNRC6B
TOLLIP	ITPKA
KRT20	RAB11FIP3
UGT1A7	GMCL1
UGT1A1	CTSB
TET2	LRRC8D
DYM	NAT14
BCAS3	ABCD3
DEF8	KLF2
DPP8	SPATA2
CDKAL1	PHLDA1
INTS11	SLC19A3
FAM118A	TRAK2
PPP2R3C	ABCA8
MARCHF1	KIAA0040
BANK1	GNG11
HEATR3	COL5A1
ATG16L1	SOX12
ATG2B	CCDC93
RIC8B	MAN1C1
MAP1S	TMTC4
RAVER2	SETD7
STEAP3	CDKAL1
NUDT15	CYB561D1
IMPACT	ZNF274
ITLN1	ASAP2
FERMT1	HPDL
CCAR1	FAM53C
INAVA	TNFAIP3
IL26	SLC5A11
GSDMB	FAM3C
DEFB103B	TPM2
ACSS2	PRDM1
LANCL2	CPSF3
INKA2	RMND5A
NSFL1C	BCO2
MYDGF	RPL27
BTNL2	INMT
KYAT3	WAS
CYP26B1	NOP2
PANX2	CCDC9
MUC13	WDR20
SUCNR1	RARRES2
RETN	MMP10
SLAMF8	CD58
LXN	POFUT1
EMSY	PARP9
MEPE	GIPC2
CDC42SE2	DNASE1
CHPT1	B3GALT5
SLC12A9	ENAH
PGLYRP4	WNK1
LYRM4	CD2AP
ZMIZ1	KIAA1468
AICDA	CERCAM
SCYL1	CTNS
SEMA6A	ZNF432
SLAIN2	CDC42SE1
WDR19	PTGES
HAMP	ZNF577
MUC3B	NOD2
CXCL16	FAM83A
NLRC4	C9orf78
IL21	CPO
ACE2	ACTR1B
GNB4	USP47
BACH2	SF1
IGAN1	MTHFD2
LDAH	RORC
SLC22A23	CEP192
THADA	CPSF2
SLC28A3	N4BP2L2
GAL3ST2	CREB3L3
TMBIM1	RHBDD3
VSIR	LMCD1
SLC39A8	RNF183
NOD2	COLQ
IFIH1	SMPDL3A
ERAP2	ARHGAP28
CARD9	TNNC2
ARHGEF28	PRR14
NFKBIZ	HNRNPH3
GORASP1	ZCCHC7
CRTC3	CSRP2
IL25	FAM189B
MARCHF7	KCNJ8
WNK1	MAF
SLC52A2	ELOVL7
CORO7	ITGAV
SAP130	XAF1
MORC4	FMO4
ANKRD55	GOLGA3
EHMT1	KLHL36
CAMKMT	SLC30A4
HDAC11	ARMC1
DHDDS	B4GALT7
PROSER1	DPEP1
CPEB4	BPTF
ULBP1	ARNTL2
PDCD1LG2	PHKB
VWA7	SRPRB
NDFIP1	ST13
NPL	TSNARE1
TSPAN14	TSPAN11
TLR10	EDNRA
FCRL4	C17orf62
EIF2A	ARL4C
REG4	SPR
MAGT1	CPXM1
KIAA1109	ADAMTSL4
NICN1	GRAMD1C
ZGPAT	RBBP5
IL1F10	ANKRD13C
ACCS	MRPS36
HAVCR2	PAXIP1
RSPO3	UTP20
SHANK3	DKK3
MYLK2	ENPP5
NKD1	RHOU
DOCK7	DOCK5
TSLP	ARL8A
ATG16L2	DHPS
UBE3D	MEG3
IL33	IPO9
ANKRD30A	MGAT3
ISX	CYP4F2
MYLK3	ZNF317
RFT1	BTG2
ZNF300	MEP1A
G6PC3	EFHC1
TMEM183A	EIF4E3
HELB	PLXND1
REEP6	SLC16A5
PGAP3	PRKCD
FOXP2	TRPV2
SFXN1	HCN3
ORMDL3	ADAMTS12
EGLN3	G0S2
PRRT2	ABL2
IL17F	INTS6
CDCA5	NTNG2
AZIN2	NPW
NLRP3	CLEC2B
PGLYRP3	ATP5E
ATG4A	RGS13
FCRL3	DNAJC17
RMI2	SPHK1
LRG1	TMEM143
TAGAP	SH2D3A
ANTXR2	AIF1
NXPE1	RGS2
LRRK2	PHYHIPL
NRAD1	ARV1
MTFMT	CH25H
SNX20	NGEF
ZPBP2	TEX2
RAVER1	NDE1
ZNF831	SRRM2
RBM45	GPR97
GALM	CORO1C
SLCO6A1	ZNF182
GPR119	LPAR5
DOCK11	ISX
MUC17	CCDC80
DEFB104A	GNA15
MACROD2	DUSP28
HT	PPP1R12B
LINC01620	PDLIM4
C11orf40	SUCLA2
LACC1	ACADM
PWAR1	ARHGAP27
CDAN1	KIAA0895
IL34	SLC25A40
CD300LF	ETFDH
IL23R	SH3YL1
HORMAD2	CDH11
PUS10	SLC23A1
PLB1	PDXDC1
GPBAR1	ETV5
CMC1	NR4A1
MARVELD2	CDKN1C
SBSPON	MRGPRF
NKX2-3	PFKFB4
CLEC12A	PON3
DENND1B	OLFML3
FAM171B	PDK2
IDO2	EDN3
PSORS1C1	CEBPD
ASXL1	TMEM38B
TMEM201	CRYBA2
SLC39A11	IL3RA
NLRP11	PEA15
HIPK1	ARHGEF2
CCNY	ICAM3
JAZF1	HSP90AA1
VAMAS6	LMTK2
IL27	URB1
IPMK	SSR3
ZBTB38	GATM
TAC4	DIO3OS
FDCSP	TMTC1
CCDC88B	THAP9
OR10A4	MPP5
MUC19	FLCN
FAM177A1	MTFR1
GSDMA	AKAP9
CAVIN1	GNPTG
LURAP1L	RARS2
IBD9	TMEM37
CELIAC2	TLK1
UBAC2	TMEM125
CLEC4D	TPBG
TAS2R64P	TRIM32
FFAR4	TMEM52
CIBAR2	G6PD
C17orf67	ESF1
ARMH1	PPFIBP2
GADL1	C3orf33
RSPO2	CD93
IRGM	SF3A2
LINC01193	RAP1GAP
NDUFS7	CD274
TEX9	MTM1
TEPP	IL20RA
NPSR1	LYPD6B
THEMIS	EPM2AIP1
CCL4L1	TMEM98
LINC02213	PLEKHA7
C1orf141	C14orf142
LINC01185	RNF145
TEX41	DHX36
MIRLET7B	ADAM8
MIRLET7D	ITGA5
MIRLET7E	REG1B
MIR106B	ISLR
MIR122	SPCS3
MIR125A	TFEC
MIR126	MAFF
MIR141	CRYZ
MIR142	RRN3
MIR143	PTPN14
MIR146A	EID3
MIR148A	IDH3G
MIR155	CHN2
MIR15A	SERPINA3
MIR16-1	COX19
MIR17	UBA52
MIR192	RSF1
MIR196A2	GJA4
MIR19B1	GMEB1
MIR200A	KCNN3
MIR200B	LDHB
MIR203A	CHMP4B
MIR21	GDNF
MIR215	CAT
MIR223	FLNA
MIR27A	ZFPL1
MIR29B1	B4GALT6
MIR29B2	COL4A2
MIR31	RUNDC3B
MIR320A	ACOT4
MIR93	CLPTM1
C10orf55	LIN7A
DEFB103A	TIMP2
IRF1-AS1	RNF149
FRG2	NEIL2
WG	DOPEY2
RBMXL1	ACVR1B
MIR375	PLEK
DEFB104B	SLC41A1
MIR3936HG	GRIN3A
HNP1	FSTL3
MIR146B	CPNE5
DEFA1A3	SLCO5A1
POU5F1P3	LDB2
TRAF3IP2-AS1	VNN3
POU5F1P4	NKAPL
NOS2P1	GUCY1A3
LINC00598	IFI44
CXADRP1	DES
NCF1	APLNR
H3P37	ZNF514
HNRNPA1P10	ZKSCAN5
SCARNA5	GXYLT2
MIR532	PAQR3
MIR629	STARD5
INS-IGF2	TNFAIP2
MUC5B	CHPF2
DEFA1B	ALDH18A1
OPN1MW2	PCBP2
CCR2	ANO7
RNA28SN5	PHEX
CDKN2B-AS1	EPHB4
OCTN3	RBPMS
ZGLP1	GSTA3
PSORS1C3	PYCRL
SPATA48	ZNF844
CD24	CNTN3
IBD19	PEX3
IBD15	BTF3
IBD18	C11orf54
IBD21	COPZ2
IBD22	XYLT1
IBD23	UBTD2
IBD24	ATPAF1
LINC00994	VOPP1
DEFB4B	RAB40C
H3C9P	BBX
IBD27	ADAMTS17
MIR1246	TFDP1
MIR1908	GLUL
DBET	ATP7A
LRRC3C	SLC24A3
OCLN	LYPD1
MICA	CAPN9
KLRC4-KLRK1	LILRB2
RTEL1-TNFRSF6B	FMO5
PSC	C6orf136
IFNG-AS1	LIG3
OPN1MW3	PDE7B
CRTC3-AS1	NLRP7
LINC01475	IL21R
LINC01250	KIF26B
LINC00824	IRAK4
LINC01147	WSB2
TSBP1-AS1	FAM35A
LINC00993	GNA11
LINC02863	TLE1
LOC102723971	LOC389332
LOC102723996	SLC30A5
CCR5AS	MMP28
LINC02471	C3
LINC02341	CHST5
UPK3B	RAB40B
TAB2-AS1	C4orf29
XACT	CLEC7A
RN7SL263P	ALKBH4
MTCO2P12	CST7
LRRK2-DT	CHGB
NCF4-AS1	EPC1
STIN2-VNTR	CLDN23
LINC02605	POLD4
H3P13	WASL
H3P28	CP
H3P40	HDAC7
LY75	HSD17B3
SLC2A4RG	NR1I2
SLC25A15	FBXO33
CACNA2D1	SORL1
TMEM50B	CLEC4F
ZFP36L1	HOXA2
ALDH2	SLC27A1
SLC10A4	TSTD1
HERPUD1	TRIM44
CD27	BICC1
COL5A1	GRIA4
FIGNL1	SFRP5
COX15	POLB
RDH10	AGAP1
CTRB1	YARS
C2orf74	ABO
DBP	KIAA1715
DUSP5	LPIN3
TAB1	HLA-E
IKZF3	GOLIM4
ATG4B	QKI
SERBP1	ZNF786
ESRRA	IGF2BP3
PTK2B	SLC41A2
USP40	MUTYH
ENTPD7	PLCB1
FYB1	EFNA1
GABBR1	NUDT16L1
ADO	SLC25A15
GALC	ALAD
IP6K3	TXLNA
GOT1	GRK5
TCERG1L	SGIP1
LOC645266	TXNDC16
GPX4	PIGO
CREB5	CYP1B1
HLA-DOB	NOTCH3
IKZF1	PTGR1
HLA-DQA2	HEPACAM2
STARD10	FAM120C
WBP4	TMEM139
EHBP1	TOB1
HLA-F	RPL39L
SH2B1	CETN2
CNNM1	TMEM33
HLA-H	DNAJA2
KLF3	MYL5
ICAM3	ANXA13
RASIP1	ST3GAL5
IFNAR1	ADCY6
IFNAR2	PANX1
DUSP22	SHMT2
PAPOLG	PLEKHA6
L3MBTL2	IL18BP
CHADL	FHOD1
LDHD	CHAC1
ITPR3	WFS1
IZUMO1	WBP2
LIFR	IGFBP7
MIR3939	MMP19
TNFSF18	APOBEC3G
KCNB2	LMBRD1
BCAR1	LSAMP
MOG	LAGE3
USP34	ZNF271
SMNDC1	ARID5B
PRG3	PKN1
NOTCH4	ZNF593
PBX2	JAKMIP1
ZPBP	GPC1
FGFR1OP	NME6
PEX13	KARS
PLA2R1	EXOSC9
PMM1	MMD
TRIM35	PANK1
PRG2	U2AF2
SLC35D1	PGRMC1
TBC1D1	CDK9
ACSL6	TSHZ3
PRDX5	BNC2
CNTNAP2	USP31
LAT	VIL1
REL	RNF152
SLC43A3	ENG
AK3	ELL3
RPL7	ATRX
CUTC	HOXC6
RXRA	PEF1
SAG	ARL16
CCL1	ATF7IP2
SPHK2	HAGH
CCL13	SYTL3
DCLRE1B	KBTBD11
SNAPC4	FICD
SOX11	TMEM19
SLC25A28	MMP25
KIAA1841	CAD
MLX	TNFSF13
ZNRF1	B3GNTL1
TEC	C15orf40
TEF	KRT2
PHLDB2	ZNF470
TERF1	CHRM3
TST	DPYSL3
IL31RA	ZNHIT1
TNFSF4	SELP
TXK	MYO5B
YDJC	CLEC4E
UBE2D1	PTPRJ
UCN	PLCE1
SPRED1	TRAPPC10
USP1	LGR4
LST1	KIAA1147
TMEM17	CLYBL
AKAP1	CALR
LEMD2	FUT6
TAGLN2	HCLS1
DGKD	MALAT1
BTBD8	DAK
PDLIM4	CMTM7
TNFSF11	USP13
CTRB2	CD6
EIF3C	LOC441179
TEX48	PSMC1
	PLEKHF2
	ARHGAP12
	GOLT1A
	GRIN2D
	MRS2
	HPGD
	SLC6A4
	TRIM33
	PHYHIP
	BRPF3
	SLC38A4
	MOCS2
	LST1
	MED6
	LGMN
	IL6
	IREB2
	JARID2
	B3GALT2
	SRGAP1
	COL16A1
	PTPRO
	PVRL3
	SIDT1
	CLEC12A
	MTF1
	PCOLCE
	NUP214
	KLHDC7B
	NECAP2
	MYO1F
	DSC2
	KCTD17
	CMTM4
	WDSUB1
	GCHFR
	POLR1D
	SPTLC3
	GPR137B
	NDUFA11
	UBE2L6
	PTGIS
	TMEM203
	PC
	C10orf10
	PDCD11
	NENF
	SAR1A
	DLAT
	MMP12
	TIE1
	IL7R
	DUSP6
	AHNAK2
	STK33
	ULK3
	ALKBH1
	LYRM7
	GJC1
	SDK1
	S1PR2
	SCMH1
	TMEM109
	MAMDC4
	GREM1
	DHDH
	ADAMTS18
	ZNF789
	FABP2
	SMTNL2
	ZZEF1
	ZNF385A
	IP6K2
	CARD16
	SYS1
	FCGR2A
	PSMD8
	IL32
	HHLA2
	TTC39C
	SHFM1
	PPRC1
	DOK5
	SCRG1
	SLC39A6
	FAM167B
	TMCO6
	AGGF1
	SLC44A5
	KIAA2018
	ANKRD27
	PPBP
	CD81
	SLC25A29
	FAM83B
	EFEMP2
	DUT
	GPHN
	GZMH
	SUPT5H
	PCDH18
	SLC1A1
	GOT1
	THAP6
	PSTPIP2
	FNBP1L
	LAMP3
	SP110
	CXCR6
	SDC3
	AOAH
	RTN4IP1
	MRPL42
	SLC27A6
	SPHK2
	PARP4
	C2orf88
	PRKCDBP
	B9D1
	MPST
	SFT2D3
	KCTD2
	HMBS
	COL14A1
	RAMP1
	ATF3
	HECW2
	MEOX1
	UCKL1
	C6orf106
	TMEM64
	EIF2B1
	NAALADL1
	PRAP1
	GOSR1
	CEBPB
	SLC11A1
	IFFO2
	ZDHHC7
	CD276
	GSTM4
	NAT2
	AKR1B1
	MYBBP1A
	FAM195A
	SLC26A3
	OLR1
	STK17B
	EHD1
	RALGAPB
	IKZF5
	TNFSF14
	AIDA
	SOX14
	LAMB2
	RUVBL1
	NMD3
	LAYN
	RBM47
	PYCR1
	MTA2
	GTPBP8
	PRICKLE1
	NEDD4
	HSPB6
	CATSPER3
	COL7A1
	FGD5
	CCR1
	PKN3
	KATNAL1
	NEDD4L
	ANXA5
	DPY30
	IRAK1BP1
	ABCA1
	ZMAT2
	GLS
	CEP72
	C15orf39
	CD34
	ZNF224
	BEST2
	SLC44A4
	DUSP2
	MSH3
	KIAA1755
	PHRF1
	IER2
	STK32A
	ST3GAL1
	CHST6
	RBPJ
	MPRIP
	BTNL3
	ALPPL2
	HMGCLL1
	ATF5
	VNN2
	REV1
	MBLAC2
	NAPEPLD
	TBCA
	DUS3L
	TLN1
	CHSY1
	NFATC1
	LAX1
	ACO2
	CSF3
	SHD
	ISCA1
	WNK3
	PAK1IP1
	PIGM
	SLC37A4
	HSPG2
	HCCS
	CLDN18
	ST6GALNAC6
	UPP1
	PRPSAP1
	ADAMTS14
	IMPA2
	C2orf15
	ELK3
	HCG26
	RFC2
	SKA2
	SLC25A34
	ADRB1
	SLC22A23
	SCN9A
	CKLF
	SLC36A1
	FMO3
	TGFB2
	DET1
	IMPACT
	MAP1B
	PJA1
	MRVI1
	UFC1
	ISL2
	IL17RE
	TINAG
	CYTH4
	ANXA2P2
	PRKAG2
	SLC15A3
	AUTS2
	TCTA
	UNK
	PPM1M
	TRAPPC9
	ATRN
	CES3
	OXSR1
	FOXO4
	TCEB2
	ZFP14
	TMEM184B
	SLC16A2
	SLC28A1
	SAMSN1
	TBC1D24
	ACAD8
	LEAP2
	C6orf120
	KRT23
	ZNF782
	TM7SF3
	CEACAM4
	FBLN1
	ACTA2
	JAK1
	GRHL2
	TLR5
	C1orf43
	SON
	P4HTM
	CSNK2A1
	UBE2E2
	AAK1
	CPT2
	TMC4
	ZNF654
	POLR2C
	MAP1A
	NOX4
	TSHR
	RGS4
	OVOL1
	TMEM168
	ACSF2
	BATF
	ZNF502
	NFIC
	PDK3
	RCC1
	CYP3A4
	RASIP1
	TRIM10
	NTAN1
	PMEPA1
	EIF4H
	MTMR11
	IL20RB
	GALK1
	ZCCHC6
	CPEB4
	TRIB1
	FRK
	APTX
	UHMK1
	FKBP7
	MAP4
	EML4
	GRIK1
	GIPC3
	NACC2
	ACBD6
	MAST1
	PHOSPHO2
	ELMOD2
	SLC30A1
	FBXL12
	ZIC5
	UBQLN4
	ABLIM2
	C1S
	RAB3GAP1
	ANO10
	CEBPG
	PSD4
	ARHGAP10
	LIMS2
	CLIC5
	PTPLAD2
	MRPS5
	LMAN2L
	CXCL9
	CCL2
	CRADD
	GON4L
	USP4
	CCL22
	ABTB1
	APBB1IP
	SNX1
	ZNF394
	CSNK1E
	LGALS2
	IYD
	SORCS2
	RAVER2
	RAB23
	INTS7
	ATL2
	PLA2R1
	OXA1L
	KCTD9
	EMR2
	C1orf216
	FAM96B
	SSTR1
	FBXO16
	IL10RA
	CECR1
	ACBD3
	ZNF518A
	DDC
	TMEM9B
	AARS2
	ANKRD46
	INADL
	PLA2G12B
	PRR15L
	TMEM30B
	FAM110C
	HYAL1
	CLTC
	RBP7
	NSD1
	EMILIN2
	PLAUR
	TGFB3
	FSCN1
	PTPRD
	MPDZ
	CD80
	TMEM18
	TMED5
	TMEM39B
	PIAS4
	FAM65C
	CYB5B
	LRRC31
	RGL1
	DUSP16
	BRF2
	EHD3
	YDJC
	PSMB4
	NOX1
	ACP1
	EIF3B
	BARD1
	RNASEH1
	GK5
	CCND3
	CREM
	SMOX
	C1orf61
	GTPBP1
	DNAJA4
	PSMC3
	LCA5
	CARKD
	CCDC43
	CCBL1
	FRMD6
	ZNF800
	TRIM21
	PTPRR
	FCGR1A
	OSCAR
	DCAF10
	CCDC88A
	NUDT7
	LILRA3
	CSDE1
	CSF2RB
	SMARCA1
	REPIN1
	SAMD3
	APOE
	NSUN6
	BBS2
	SLC8A2
	BIN1
	RASGRF2
	LPPR2
	C10orf11
	LSM6
	PPL
	SAP18
	SLAMF7
	BATF3
	CHADL
	UBXN4
	COQ6
	TMEM41B
	ROR1
	TRIM29
	NUDT13
	RAB24
	OVOL2
	COQ9
	TESC
	MAP7
	FAM65B
	GAP43
	FAM110A
	ZP2
	MFF
	TRIP12
	HSPB7
	CLCN5
	HMGN1
	MINA
	DSE
	ZNF616
	HMGXB4
	MT1M
	SLC46A3
	C5AR1
	CASP10
	PPP6C
	SOAT1
	SLAMF8
	S1PR4
	SRGAP2
	CSGALNACT1
	ADAP2
	MXRA8
	SLC22A4
	PKD1L1
	DPY19L4
	DDO
	IPO13
	ARHGAP4
	C9orf16
[truncated: 3,807 more rows]
